# Supplementary material for: RT-IVT method allows multiplex real-time quantification of in vitro transcriptional mRNA production
Source: Commun Biol. 2023 Apr 24;6:453. doi: 10.1038/s42003-023-04830-1 (PMC10124930; doi:10.1038/s42003-023-04830-1)
Supplement: Supplementary file 4 — Supplementary Data 1 [file 42003_2023_4830_MOESM4_ESM.xlsx]

## Sheet: Date 1
Figure2a		BFQ1	BFQ1+cRNA	BFQ1+cRNA+PBCV-1 DNA ligase (nM)
				10	25	50	75	100	200
	Repeat 1	8.24809e+06	4.21734e+06	3.97658e+06	3.24585e+06	2.39668e+06	2.4507e+06	2.36337e+06	2.45882e+06
	Repeat 2	8.05589e+06	4140918	3.78142e+06	3.16296e+06	2.43388e+06	2.36796e+06	2.34993e+06	2.45716e+06
	Repeat 3	8.0751e+06	4.37218e+06	4.13105e+06	3.03601e+06	2.50858e+06	2.38923e+06	2.44087e+06	2.41041e+06
	Repeat 4	8.28998e+06	4.33257e+06	3.82958e+06	3.24827e+06	2.40863e+06	2.44263e+06	2.35761e+06	2.41872e+06
	Repeat 5	8.00286e+06	4.17114e+06	4.05357e+06	3.04735e+06	2.49677e+06	2.36398e+06	2.43242e+06	2.46244e+06
Figure2c		BFQ1+cRNA					BFQ1+cRNA+PBCV-1 DNA ligase
		BFQ1b2	BFQ1b3	BFQ1b4	BFQ1b5	BFQ1b6	BFQ1b2	BFQ1b3	BFQ1b4	BFQ1b5	BFQ1b6
	BFQ1a2	0.48721	0.56824	0.53513	0.50102	0.45651	0.7077	0.79401	0.74896	0.70861	0.58427
	BFQ1a3	0.25794	0.19031	0.19619	0.30708	0.23018	0.48195	0.53037	0.50146	0.6116	0.22877
	BFQ1a4	0.22706	0.13596	-0.05266	0.05296	0.14091	0.48011	0.45901	0.4583	0.59362	0.13441
	BFQ1a5	0.20109	0.22024	0.21908	0.25303	0.19094	0.56145	0.61899	0.53836	0.6969	0.2888
		BFQ1a2					BFQ1a2+PBCV-1 DNA ligase
Figure2d		Repeat 1	Repeat 2	Repeat 3	Repeat 4	Repeat 5	Repeat 1	Repeat 2	Repeat 3	Repeat 4	Repeat 5
	BFQ1b2	60841.5	72008.2	68703.4	60477.1	67604.4	93927.1	97205.5	95703.4	98491	92270.8
	BFQ1b3	71316.9	85545.9	74296.1	86377.1	74504.4	106718	111846	113296	110989	104171
	BFQ1b4	69640.9	79553.3	78399.8	67577.1	77504.4	108146	101058	109900	99989.3	101171
	BFQ1b5	64532.5	72609.5	62862.6	72177.1	70504.4	96028.2	97738.3	96862.6	99589.3	94170.8
	BFQ1b6	53391.9	64575.1	53276.4	65877.1	63504.4	64218.7	73427	65676.4	72013.8	66170.8
Figure2e	BFQ1(μM)	Repeat 1	Repeat 2	Repeat 3	Repeat 4	Repeat 5
	0	323750	391804	361306	319048	334177
	0.2	3.26431e+06	3581428	3.61544e+06	3.36515e+06	3.45786e+06
	0.4	5785671	5819500	6694903	6.78112e+06	7098996
	0.6	8816200	10296392	8658928	10985270	8933465
	0.8	11579929	12077364	13693695	12450625	12376617
	1	15278702	15339042	15096404	15098093	15166266
	1.5	20275949	20327450	20161814	21706293	20615859
	2	24292606	24982021	24215312	24293502	25223884
Figure3a		Negative control		5		10		15		20		30
		Repeat 1	Repeat 2	Repeat 1	Repeat 2	Repeat 1	Repeat 2	Repeat 1	Repeat 2	Repeat 1	Repeat 2	Repeat 1	Repeat 2
	1	8022827	8001102	7.71704e+06	7658242	7.89302e+06	7.83358e+06	7637143	7.66011e+06	7884367	7770457	7.73535e+06	7.82721e+06
	3	8115116	8.09157e+06	7772566	7685717	7870685	7.80764e+06	7.47115e+06	7.51467e+06	7774920	7.67042e+06	7584749	7.68341e+06
	5	8198159	8.17328e+06	7743705	7.65211e+06	7744720	7679790	7.23026e+06	7.2791e+06	7517899	7426924	7.2545e+06	7.34224e+06
	7	8217295	8187574	7683120	7.58955e+06	7.62317e+06	7578271	7.10515e+06	7.13517e+06	7.27411e+06	7173214	6.97211e+06	7.03879e+06
	9	8.22243e+06	8191715	7636722	7.52494e+06	7.52364e+06	7.47509e+06	6.96474e+06	6.9944e+06	7.05791e+06	6.95557e+06	6720868	6.76393e+06
	11	8224929	8.20894e+06	7597854	7.48915e+06	7435074	7.39156e+06	6862198	6865744	6887195	6.77657e+06	6498251	6.52624e+06
	13	8237246	8.21343e+06	7.55319e+06	7.44827e+06	7.35782e+06	7.3222e+06	6763478	6.74833e+06	6728542	6.6086e+06	6.30234e+06	6.30927e+06
	15	8239495	8215152	7.53537e+06	7.40901e+06	7.28156e+06	7.25681e+06	6.681e+06	6658317	6572850	6.46881e+06	6127141	6.12672e+06
	17	8244183	8.21956e+06	7502320	7.37834e+06	7.20883e+06	7.20632e+06	6.61546e+06	6.57795e+06	6.43759e+06	6.33879e+06	5.97033e+06	5966935
	19	8252982	8220466	7474510	7.3397e+06	7.12611e+06	7.1597e+06	6.55796e+06	6506239	6.33763e+06	6.22004e+06	5.81985e+06	5835920
	21	8.24478e+06	8220484	7.46458e+06	7.31463e+06	7.06688e+06	7.11336e+06	6.50212e+06	6.43267e+06	6.22974e+06	6118035	5684664	5715194
	23	8240874	8226955	7.44925e+06	7.30007e+06	7.01091e+06	7068465	6.45836e+06	6.38669e+06	6.13131e+06	6.0218e+06	5.58845e+06	5.60369e+06
	25	8238785	8.23343e+06	7440531	7291029	6986143	7.05105e+06	6406570	6.33746e+06	6.05845e+06	5.95117e+06	5.48581e+06	5.50248e+06
	27	8.22735e+06	8.24287e+06	7423819	7.27059e+06	6.95689e+06	7.01938e+06	6.36675e+06	6.28807e+06	5.97477e+06	5.86597e+06	5.39058e+06	5403102
	29	8.22665e+06	8243058	7.41441e+06	7256185	6.92948e+06	6.99361e+06	6.34205e+06	6.252e+06	5904077	5.80784e+06	5.31576e+06	5.32199e+06
	31	8.23845e+06	8241892	7.3934e+06	7248921	6904797	6.97859e+06	6.30457e+06	6.22281e+06	5.83538e+06	5.74046e+06	5.25431e+06	5.23857e+06
	33	8230155	8.24733e+06	7.37083e+06	7.23611e+06	6878652	6969777	6.2561e+06	6.18406e+06	5762308	5.69291e+06	5.18692e+06	5.16851e+06
	35	8.22064e+06	8256489	7360030	7229558	6866658	6.94852e+06	6.22687e+06	6.15539e+06	5699370	5.6423e+06	5.13062e+06	5.09611e+06
	37	8221650	8254621	7352509	7.21643e+06	6846785	6.93429e+06	6194725	6.12851e+06	5.64845e+06	5.58968e+06	5.07571e+06	5.02446e+06
	39	8.23709e+06	8250670	7.34562e+06	7202792	6.83045e+06	6.91279e+06	6170237	6.09668e+06	5.58413e+06	5.54432e+06	5.03191e+06	4.96301e+06
	41	8235666	8244311	7326405	7.19251e+06	6.81691e+06	6.89025e+06	6142763	6.06888e+06	5533606	5.49541e+06	4.97834e+06	4907354
	43	8227685	8.24114e+06	7.32133e+06	7.18673e+06	6799138	6.87292e+06	6.11622e+06	6051502	5.48795e+06	5.44737e+06	4.92807e+06	4.86398e+06
	45	8219768	8241148	7.32148e+06	7179417	6785426	6.84955e+06	6.09421e+06	6.01989e+06	5.43224e+06	5.41771e+06	4.89084e+06	4.81866e+06
	47	8215625	8.24492e+06	7.32051e+06	7.16946e+06	6.77552e+06	6.84034e+06	6061065	6.00388e+06	5.39687e+06	5.37989e+06	4.83804e+06	4.7764e+06
	49	8.21383e+06	8.24417e+06	7.31438e+06	7.15919e+06	6754959	6.8231e+06	6.03908e+06	5.9857e+06	5.36411e+06	5339565	4.8043e+06	4.73822e+06
	51	8214285	8.24381e+06	7.29249e+06	7.14801e+06	6.7384e+06	6.80238e+06	6.02768e+06	5.97436e+06	5.31085e+06	5.30661e+06	4.76632e+06	4.69952e+06
	53	8.21502e+06	8.24569e+06	7.28621e+06	7.13793e+06	6.73234e+06	6.792e+06	6.00974e+06	5.95775e+06	5.27822e+06	5.27522e+06	4.73706e+06	4.66964e+06
	55	8221436	8.24078e+06	7283208	7.12712e+06	6.72148e+06	6777179	5.98979e+06	5.9355e+06	5.25597e+06	5.24908e+06	4.71096e+06	4.63472e+06
	57	8218478	8.24042e+06	7286345	7114165	6720659	6.76436e+06	5.97387e+06	5922764	5.23475e+06	5.22526e+06	4681883	4600808
	59	8215787	8.25079e+06	7.30239e+06	7.11135e+06	6.72833e+06	6761886	5.97075e+06	5.92068e+06	5.23032e+06	5.22033e+06	4675629	4.59388e+06
Figure3b		5		10		15		20		30
		Repeat 1	Repeat 2	Repeat 1	Repeat 2	Repeat 1	Repeat 2	Repeat 1	Repeat 2	Repeat 1	Repeat 2
	1	294927	353722	118948	178386	374822	351859	127598	241508	276613	184751
	3	330775	417624	232656	295700	632194	588673	328421	432926	518592	419929
	5	442014	533610	440999	505929	955457	906619	667820	758795	931222	843478
	7	519314	612886	579260	624164	1.09728e+06	1.06727e+06	928326	1.02922e+06	1.23032e+06	1163641
	9	570348	682134	683430	731985	1.24233e+06	1.21267e+06	1.14916e+06	1251500	1.4862e+06	1.44314e+06
	11	619081	727789	781861	825371	1.35474e+06	1.35119e+06	1.32974e+06	1.44037e+06	1.71868e+06	1.69069e+06
	13	672145	777068	867516	903134	1.46186e+06	1.47701e+06	1.49679e+06	1616739	1.92299e+06	1916070
	15	691958	818314	945763	970518	1.54632e+06	1.56901e+06	1.65447e+06	1.75851e+06	2.10018e+06	2100603
	17	729549	853528	1.02303e+06	1025551	1.61641e+06	1.65392e+06	1794277	1.89308e+06	2261544	2.26493e+06
	19	762214	897026	1.11062e+06	1.07702e+06	1.67877e+06	1730485	1.8991e+06	2.01669e+06	2.41688e+06	2400804
	21	768050	918002	1165749	1.11927e+06	1730508	1799962	2.00289e+06	2.1146e+06	2.54797e+06	2.51744e+06
	23	784668	933840	1.223e+06	1.16545e+06	1.77556e+06	1847222	2.1026e+06	2.21212e+06	2.64546e+06	2630226
	25	795576	945078	1.24996e+06	1.18506e+06	1.82954e+06	1.89865e+06	2.17765e+06	2.28494e+06	2.7503e+06	2.73363e+06
	27	811288	964518	1.27821e+06	1.21572e+06	1.86836e+06	1.94704e+06	2.26034e+06	2.36914e+06	2.84453e+06	2.83201e+06
	29	820446	978667	1.30537e+06	1241246	1.8928e+06	1.98285e+06	2.33077e+06	2.42701e+06	2.9191e+06	2.91286e+06
	31	846776	991251	1.33537e+06	1.26158e+06	1.9356e+06	2017364	2404793	2499708	2.98586e+06	3.00161e+06
	33	867908	1002631	1.36009e+06	1.26896e+06	1982637	2.05469e+06	2.47643e+06	2.54583e+06	3.05182e+06	3.07023e+06
	35	878535	1.00901e+06	1.37191e+06	1.29004e+06	2.0117e+06	2.08317e+06	2.5392e+06	2.59626e+06	3.10795e+06	3.14246e+06
	37	885626	1.0217e+06	1.39135e+06	1.30384e+06	2.04341e+06	2109623	2.58969e+06	2648456	3.16243e+06	3.21367e+06
	39	898256	1.04109e+06	1.41343e+06	1.33109e+06	2.07364e+06	2147199	2.65975e+06	2.69956e+06	3.21197e+06	3.28087e+06
	41	913584	1047483	1.42308e+06	1.34974e+06	2.09723e+06	2171104	2.70638e+06	2744579	3.26165e+06	3.33263e+06
	43	913084	1047682	1.43528e+06	1.36149e+06	2.11819e+06	2.18291e+06	2.74647e+06	2.78704e+06	3.30634e+06	3.37043e+06
	45	908976	1051041	1445032	1.38091e+06	2.13624e+06	2.21057e+06	2.79822e+06	2.81275e+06	3.33961e+06	3.4118e+06
	47	909766	1060811	1.45476e+06	1.38993e+06	2.16921e+06	2.2264e+06	2.83341e+06	2850381	3.39224e+06	3.45387e+06
	49	914618	1.06981e+06	1474041	1.4059e+06	2.18992e+06	2.2433e+06	2.86489e+06	2889435	3.4247e+06	3.49078e+06
	51	936557	1.08104e+06	1.49065e+06	1.42667e+06	2.20137e+06	2.25469e+06	2.91819e+06	2.92244e+06	3.46273e+06	3.52953e+06
	53	944140	1.09243e+06	1.49801e+06	1.43835e+06	2.22062e+06	2.2726e+06	2.95213e+06	2.95513e+06	3.49329e+06	3.56071e+06
	55	947898	1.10398e+06	1509630	1.45393e+06	2.24132e+06	2295609	2975138	2.98203e+06	3.52014e+06	3596389
	57	943106	1.11529e+06	1.50879e+06	1.4651e+06	2.25558e+06	2.30669e+06	2.9947e+06	3004189	3.54757e+06	3.62864e+06
	59	930899	1.12194e+06	1504959	1.4714e+06	2.26253e+06	2.31261e+06	3.00297e+06	3.01296e+06	3.55766e+06	3.63941e+06
Figure3c		BFQ1&PBCV-1			BFQ1			Binary probes
		Repeat 1	Repeat 2	Repeat 3	Repeat 1	Repeat 2	Repeat 3	Repeat 1	Repeat 2	Repeat 3
	1	123	182	149	-87.76	-246.596	-137	-15	-6	-12
	3	909	803.413	725	414.043	152.382	373	5	12	2
	5	1509.85	1608.7	1557	733.86	592.432	844	61	41	62
	7	2260.08	2283.15	2344	1252.88	1078.31	1165	90	144	141
	9	3019.06	2870.29	2943	1735.98	1527.01	1528	165	184	150
	11	3368.72	3212.7	3380.71	2030.59	1836.12	1933	208	239	210
	13	3518.55	3476.42	3439.98	2264.54	2073.08	2138	246	333	287
	15	3524.24	3489.83	3538.04	2338.19	2212.32	2245.26	307	308	323
	17	3553.47	3510.43	3560.95	2447.62	2380.88	2264.25	347	379	344
	19	3556.34	3518.88	3624.61	2472.05	2452.68	2252.36	389	411	348
	21	3582.32	3555.62	3624.97	2521.74	2234.28	2468.01	427	414	395
	23	3575.39	3547.24	3651.32	2507.4	2215.9	2508.65	430	485	414
	25	3618.49	3574.11	3596.3	2528.67	2223.29	2510.48	466	440	414
	27	3615.37	3543.74	3634.55	2536.55	2241.32	2523.94	443	445	448
	29	3619.57	3506.37	3704.97	2560.98	2314.58	2437.78	475	452	444
	31	3616.01	3516.88	3708.94	2574.98	2333.2	2439.09	457	449	367
	33	3621.63	3516.72	3709.67	2605.54	2360.62	2453.08	475	487	395
	35	3675.16	3577.09	3626.13	2599.23	2378.12	2458.68	466	441	377
	37	3688.59	3603.15	3615.87	2604.57	2385.12	2464.85	452	429	429
	39	3739.59	3635.97	3567.78	2606.54	2433.21	2459.88	525	420	383
	41	3721.45	3603.89	3662.67	2573.24	2484.09	2453.67	431	451	362
	43	3713.46	3606.21	3659.83	2571.5	2332.63	2602.06	433	449	370
	45	3712.21	3575.35	3703.78	2582.28	2320.68	2601.48	368	458	350
	47	3695.92	3588.44	3700.18	2552.71	2330.67	2621.69	399	421	344
	49	3706.52	3569.15	3725.84	2577.52	2328.53	2603.02	357	425	335
	51	3758.8	3581.04	3669.92	2606.77	2304.92	2606.34	370	427	318
	53	3774.98	3578.35	3676.66	2552.72	2368.69	2610.71	403	369	333
	55	3793.82	3609.94	3701.88	2558.77	2386.68	2622.73	352	371	337
	57	3769.58	3621.47	3695.53	2568.54	2397.93	2633.23	320	360	298
	59	3730.44	3643.78	3687.11	2544.53	2424.17	2634.35	303	380	275
	61	3753.48	3626.94	3690.21	2559.77	2434.62	2647.19	340	334	291
Figure3d		fhuFp		fhuFp+Zn1Fur		fhuFp+Zn1Mn1Fur
		Repeat 1	Repeat 2	Repeat 1	Repeat 2	Repeat 1	Repeat 2
	1	-62559.6	62259.4	-33659.4	9877.69	-7162.58	41185
	3	85946.8	161525	60190.6	110466	105056	125069
	5	238542	267068	176897	218398	197835	220165
	7	372249	383518	309607	332845	290115	314085
	9	498067	489628	423906	451235	366193	415405
	11	617783	604895	530894	562402	457431	497207
	13	687204	684427	609772	643959	529721	531999
	15	744360	741355	658614	696458	583313	575373
	17	800787	784703	717452	730111	632205	596188
	19	825543	833533	768405	766060	674274	625636
	21	862022	862120	816808	788365	682768	636160
	23	879714	909441	827086	836702	675805	651979
	25	897905	949648	886552	847382	687391	668987
	27	924013	970155	887973	886579	675598	680179
	29	944556	996185	883443	921907	656419	691965
	31	989296	1.0163e+06	959382	869516	681508	690538
Figure4
		NTP					PH
		Repeat 1	Repeat 2	Repeat 3			Repeat 1	Repeat 2	Repeat 3
	100	101713	100013	106013		6	125676	119676	131676
	150	131713	130013	134713		6.5	145413	140413	150413
	200	150085	148085	151085		7	157158	149258	165058
	250	160085	157085	162085		7.5	155235	147235	163235
	300	159501	154501	163501		8	145507	145207	145707
	350	152265	150165	155265		8.5	90815.7	83115.7	98715.7
	400	142699	140699	144699		9	21623.7	16623.7	27623.7
	450	128699	126699	130699
	500	112076	110076	113076
		NaCl					KCl
		Repeat 1	Repeat 2	Repeat 3			Repeat 1	Repeat 2	Repeat 3
	0	159397	155397	163397		0	159739	156739	161739
	25	139397	135397	143397		25	195501	192101	198901
	50	106302	103302	109302		50	188501	184501	193501
	75	74631.5	71031.5	79031.5		75	158501	153101	163901
	100	47029.1	43029.1	50029.1		100	83472.5	77472.5	88472.5
	125	22004.7	17704.7	26304.7		125	43472.5	37472.5	50472.5
	150	8004.66	5004.66	11004.7		150	18959.9	13959.9	22959.9
	175	2004.66	604.66	3904.66		175	10959.9	7859.94	14459.9
	200	10	1110	400		200	6371.64	3171.64	9571.64
		MgCl2					MnCl2
		Repeat 1	Repeat 2	Repeat 3			Repeat 1	Repeat 2	Repeat 3
	30	159773	155973	163573		0	159750	156350	163150
	35	158773	154773	162773		2	148699	144699	152699
	40	154857	151457	158257		4	138699	134699	142699
	45	137200	132200	141200		6	126193	123193	130193
	50	117200	114200	119200		8	116193	112193	120193
	55	79347.7	74347.7	83347.7		10	110758	107758	113658
	60	29347.7	26047.7	32647.7		15	96150.1	92150.1	99150.1
						20	86150.1	81150.1	91150.1
Figure5b			BFQ1-FAM/BHQ1			BFQ2-VIC/BHQ2			BFQ3-ROX/BHQ2
			Repeat 1	Repeat 2	Repeat 3	Repeat 1	Repeat 2	Repeat 3	Repeat 1	Repeat 2	Repeat 3
		0	942.05	130.75	-800	1990.62	1451.05	-2774.88	570.54	92.07	223.88
		100	969792	845104	915613	442212	517261	465645	1.06315e+06	1.09867e+06	1230850
		200	2.05732e+06	1.8139e+06	1.89126e+06	903556	1.04913e+06	887890	1.96723e+06	1.93978e+06	2073080
		300	3.1649e+06	2862398	2.88315e+06	1.38179e+06	1.48249e+06	1507140	3.11042e+06	3.14949e+06	2950310
		400	3.63608e+06	3.75109e+06	3.92358e+06	1.77226e+06	1.84688e+06	1959570	3.87472e+06	4.0963e+06	3.94004e+06
		500	4880637	4.63364e+06	4.81814e+06	2.1968e+06	2.46801e+06	2482400	5.10701e+06	5274814	5.15039e+06
Figure5c			Templates DNA 1			Templates DNA 1 negative control			Templates DNA 2			Templates DNA 2 negative control			Templates DNA 3			Templates DNA 3 negative control
			Repeat 1	Repeat 2	Repeat 3	Repeat 1	Repeat 2	Repeat 3	Repeat 1	Repeat 2	Repeat 3	Repeat 1	Repeat 2	Repeat 3	Repeat 1	Repeat 2	Repeat 3	Repeat 1	Repeat 2	Repeat 3
		1	8022073	8.27293e+06	8054669	8123430	8300257	8.08715e+06	4.84796e+06	5.06489e+06	4974965	4.93499e+06	5.01794e+06	4.95791e+06	8479098	9.03668e+06	8.73935e+06	8634532	8615941	8643784
		3	7422073	7.97293e+06	7854669	8243430	8302257	8.41715e+06	4.70867e+06	4829503	4787635	5.11559e+06	5251771	5.16513e+06	8.33068e+06	8668486	8.48105e+06	9021953	8993332	9026190
		5	7.45292e+06	7.59109e+06	7363563	8.31402e+06	8.38413e+06	8504859	4.51866e+06	4.65461e+06	4605185	5.18456e+06	5.33975e+06	5.24361e+06	8.10172e+06	8315260	8.18996e+06	9.22985e+06	9.17801e+06	9.22248e+06
		7	6.57316e+06	7.04777e+06	6.91988e+06	8319530	8.40011e+06	8.52792e+06	4.35943e+06	4573770	4485145	5.26993e+06	5422738	5.32778e+06	7.74601e+06	8086201	7.89757e+06	9.43849e+06	9.32936e+06	9.40247e+06
		9	6.07609e+06	6.49063e+06	6362758	8300656	8381904	8.5153e+06	4.20295e+06	4.39436e+06	4317205	5.31744e+06	5465185	5.37276e+06	7.37811e+06	7.66958e+06	7.50531e+06	9.50308e+06	9.37849e+06	9459330
		11	5659193	6.0352e+06	5.91278e+06	8297811	8376025	8512096	4.05753e+06	4238090	4166355	5.35067e+06	5.48966e+06	5401616	7.03088e+06	7.29309e+06	7.14345e+06	9.52042e+06	9.40079e+06	9479155
		13	5313988	5.6611e+06	5.53552e+06	8.29878e+06	8372251	8508425	3.94116e+06	4.11003e+06	4044145	5.37365e+06	5504940	5.42075e+06	6738359	6980247	6840769	9.52707e+06	9421213	9.49269e+06
		15	5029822	5.33485e+06	5.22817e+06	8.28515e+06	8.36373e+06	8495058	3.85568e+06	4.01667e+06	3954725	5.39762e+06	5.52402e+06	5.44227e+06	6.48739e+06	6.71298e+06	6.58165e+06	9535976	9.4379e+06	9.50549e+06
		17	4812946	5.07719e+06	4.98016e+06	8275926	8.36287e+06	8490570	3784410	3.94023e+06	3880865	5.41093e+06	5.54039e+06	5.45711e+06	6287425	6.50445e+06	6.3774e+06	9548955	9452482	9519266
		19	4.63296e+06	4.87033e+06	4.79296e+06	8266078	8369795	8488738	3.7345e+06	3.87786e+06	3824725	5.42555e+06	5.55288e+06	5.47067e+06	6128896	6.34058e+06	6.2162e+06	9.5544e+06	9472013	9.53175e+06
		21	4.48292e+06	4.70325e+06	4.64138e+06	8.26121e+06	8364294	8.48189e+06	3.69431e+06	3.83046e+06	3780925	5.4408e+06	5.56159e+06	5482647	5.99894e+06	6.20561e+06	6.08374e+06	9.56026e+06	9484046	9.5407e+06
		23	4.36915e+06	4.57642e+06	4.51413e+06	8253549	8361125	8473239	3.66585e+06	3798513	3750725	5.45247e+06	5.57248e+06	5.49393e+06	5.89124e+06	6085741	5.96995e+06	9.56235e+06	9.49815e+06	9.5488e+06
		25	4.27817e+06	4.4692e+06	4.41769e+06	8252058	8358162	8468092	3.64649e+06	3.77578e+06	3729685	5.46827e+06	5.58336e+06	5.50727e+06	5793547	5.99364e+06	5.87506e+06	9573936	9.51923e+06	9.56513e+06
		27	4.20966e+06	4.38388e+06	4.33687e+06	8254544	8.35005e+06	8.46481e+06	3.62636e+06	3.75712e+06	3710285	5.47956e+06	5.59223e+06	5.51735e+06	5.71645e+06	5.91003e+06	5.79471e+06	9576356	9.52907e+06	9.57126e+06
		29	4147242	4301901	4272244	8.24719e+06	8347334	8.45863e+06	3.61239e+06	3.73633e+06	3692905	5.4979e+06	5.59931e+06	5.53006e+06	5.63987e+06	5.82274e+06	5.71277e+06	9573531	9.53157e+06	9.5711e+06
		31	4.08852e+06	4.24744e+06	4216740	8243696	8.34531e+06	8455339	3.60147e+06	3.72588e+06	3682225	5502119	5.60546e+06	5.53524e+06	5.57443e+06	5758628	5.648e+06	9570881	9.53948e+06	9.57373e+06
		33	4.03796e+06	4.19642e+06	4.16582e+06	8240926	8.33402e+06	8454594	3.5917e+06	3.71607e+06	3672435	5.50719e+06	5606148	5.53812e+06	5515968	5.69804e+06	5.58847e+06	9.59704e+06	9.5668e+06	9.60047e+06
		35	4.00469e+06	4.15577e+06	4122095	8237596	8.33114e+06	8.45621e+06	3579395	3709349	3662915	5.51462e+06	5606089	5.5418e+06	5.463e+06	5638624	5.53228e+06	9592312	9.56126e+06	9.59533e+06
		37	3.97312e+06	4.11843e+06	4.08329e+06	8.22947e+06	8.33488e+06	8452025	3.57729e+06	3.70422e+06	3659305	5.51642e+06	5.6074e+06	5.54337e+06	5419691	5.58238e+06	5.4825e+06	9.59704e+06	9.5668e+06	9.60047e+06
		39	3.94482e+06	4.07293e+06	4.05319e+06	8227086	8.33357e+06	8449124	3.5732e+06	3.69742e+06	3653865	5.52325e+06	5619124	5.55264e+06	5.37423e+06	5529880	5.43352e+06	9.60426e+06	9.57016e+06	9605759
		41	3.91956e+06	4.0438e+06	4.02051e+06	8226974	8.32113e+06	8.44538e+06	3.57127e+06	3689291	3648825	5.53082e+06	5622040	5.55788e+06	5.32789e+06	5.48242e+06	5.38662e+06	9.60194e+06	9570008	9.60452e+06
		43	3.89678e+06	4.01458e+06	3988758	8.22238e+06	8317153	8441440	3.56812e+06	3.68175e+06	3643485	5.53517e+06	5.62272e+06	5560398	5289832	5442265	5.34751e+06	9.59986e+06	9.57281e+06	9604883
		45	3.8768e+06	3.99239e+06	3.97105e+06	8220401	8.31851e+06	8440097	3.56324e+06	3.67654e+06	3638445	5535545	5625885	5.56217e+06	5246877	5394667	5302238	9602917	9565527	9.60277e+06
		47	3.85925e+06	3.97288e+06	3957810	8.22117e+06	8.32148e+06	8.44168e+06	3.55945e+06	3.67156e+06	3634055	5.54038e+06	5.6298e+06	5.56654e+06	5.20323e+06	5.3519e+06	5259029	9595872	9561757	9597362
		49	3.84529e+06	3.95489e+06	3.93617e+06	8.22577e+06	8.31257e+06	8442183	3.55624e+06	3.66775e+06	3630535	5.54027e+06	5.62782e+06	5.5655e+06	5.17552e+06	5.32193e+06	5.23019e+06	9.59114e+06	9.56416e+06	9596197
		51	3.84254e+06	3.9512e+06	3.93117e+06	8226260	8.30912e+06	8441197	3.55274e+06	3.66129e+06	3625565	5.54123e+06	5.62534e+06	5.56474e+06	5.15918e+06	5.28782e+06	5.20497e+06	9.58757e+06	9.56381e+06	9594237
		53	3.90978e+06	3.94489e+06	3.93917e+06	8.22238e+06	8317153	8441440	3.55095e+06	3.65932e+06	3623685	5.5406e+06	5.62519e+06	5.56435e+06	5123687	5.24778e+06	5.1672e+06	9.57958e+06	9.55345e+06	9.58506e+06
		55	3.8998e+06	3.9312e+06	3.93517e+06	8220401	8.31851e+06	8440097	3.54801e+06	3.6581e+06	3621605	5538805	5.62739e+06	5.56455e+06	5.08465e+06	5.21884e+06	5.13321e+06	9.57686e+06	9.5459e+06	9579925
		57	3.87225e+06	3.92489e+06	3.94617e+06	8.22117e+06	8.32148e+06	8.44168e+06	3.54413e+06	3.65722e+06	3619225	5.53728e+06	5.63282e+06	5.5665e+06	5.0653e+06	5.18725e+06	5.10774e+06	9580788	9541978	9.57993e+06
		59	3.84854e+06	3.9312e+06	3.94517e+06	8.22577e+06	8.31257e+06	8442183	3.54211e+06	3.65536e+06	3617285	5540561	5.63502e+06	5.56924e+06	5.04406e+06	5.1609e+06	5.08395e+06	9575476	9539789	9576180
Figure5d			Templates DNA 1			Templates DNA 2			Templates DNA 3
			Repeat 1	Repeat 2	Repeat 3	Repeat 1	Repeat 2	Repeat 3	Repeat 1	Repeat 2	Repeat 3
		1	148204	-102648	115608	122322	-94608.1	-4686.38	152321	-405258	-107934
		3	898871	348019	466275	468828	347994	389862	683146	345339	532776
		5	948086	809911	1.03744e+06	737316	601364	650788	1108388	894852	1.02015e+06
		7	1.8427e+06	1.36809e+06	1.49598e+06	980718	766379	855004	1644092	1.3039e+06	1.49253e+06
		9	2.3232e+06	1.90866e+06	2.03653e+06	1.18218e+06	990770	1.06792e+06	2.06885e+06	1.77739e+06	1.94165e+06
		11	2.73612e+06	2.36011e+06	2.48253e+06	1.35646e+06	1175891	1247626	2.43591e+06	2.1737e+06	2.32334e+06
		13	3.07916e+06	2.73205e+06	2857627	1491946	1323085	1.38897e+06	2.74196e+06	2.50008e+06	2.63955e+06
		15	3351489	3.04646e+06	3.15314e+06	1.59896e+06	1.43797e+06	1.49991e+06	3.00573e+06	2780140	2.91147e+06
		17	3.56351e+06	3.29927e+06	3.39629e+06	1.68507e+06	1.52925e+06	1.58861e+06	3219476	3.00245e+06	3.1295e+06
		19	3.74191e+06	3.50454e+06	3.58191e+06	1.74853e+06	1.60517e+06	1.65831e+06	3.39049e+06	3178808	3.30318e+06
		21	3.88621e+06	3.66588e+06	3.72775e+06	1.80071e+06	1.66456e+06	1714087	3.52939e+06	3.32272e+06	3.44459e+06
		23	3.99349e+06	3.78622e+06	3.84851e+06	1.84045e+06	1.70778e+06	1.75557e+06	3645197	3.45069e+06	3.56648e+06
		25	4.08127e+06	3.89023e+06	3.94174e+06	1.87314e+06	1743853	1.78995e+06	3.75922e+06	3.55913e+06	3.67771e+06
		27	4.14681e+06	3.97259e+06	4.0196e+06	1.90336e+06	1.7726e+06	1.81943e+06	3842447	3.64887e+06	3.76419e+06
		29	4.20381e+06	4.04915e+06	4.07881e+06	1.93003e+06	1.80609e+06	1.84952e+06	3918858	3.73599e+06	3.84596e+06
		31	4.25959e+06	4.10068e+06	4.13138e+06	1.94614e+06	1.82173e+06	1.86538e+06	3.98693e+06	3.80273e+06	3.91337e+06
		33	4.30522e+06	4.14676e+06	4.17736e+06	1.95879e+06	1.83441e+06	1.87805e+06	4.07213e+06	3.89006e+06	3.99963e+06
		35	4.33696e+06	4.18587e+06	4.21955e+06	1.97477e+06	1.84482e+06	1.89125e+06	4.11997e+06	3.94434e+06	4050690
		37	4.36567e+06	4.22036e+06	4.2555e+06	1.97844e+06	1.85151e+06	1.89643e+06	4.16841e+06	4.00573e+06	4.1056e+06
		39	4.39177e+06	4.26367e+06	4.2834e+06	1.9918e+06	1867583	1.91114e+06	4.21917e+06	4063514	4.15988e+06
		41	4.4116e+06	4.28736e+06	4.31065e+06	1.99898e+06	1.88096e+06	1.92142e+06	4.26427e+06	4.10974e+06	4.20554e+06
		43	4.43021e+06	4312410	4.33823e+06	2.00465e+06	1.89101e+06	1929278	4302686	4150253	4.245e+06
		45	4.44953e+06	4.33395e+06	4.35528e+06	2.01129e+06	1.89799e+06	1.93609e+06	4.34353e+06	4.19574e+06	4.28817e+06
		47	4468856	4.35523e+06	4.3703e+06	2.01946e+06	1.90734e+06	1.94485e+06	4.38177e+06	4.2331e+06	4325968
		49	4.48155e+06	4.37195e+06	4.39067e+06	2.02163e+06	1.91012e+06	1.94733e+06	4.40831e+06	4.2619e+06	4.35364e+06
		51	4.48298e+06	4.37433e+06	4.39436e+06	2.02436e+06	1.91582e+06	1.95154e+06	4.42269e+06	4.29405e+06	4.37691e+06
		53	4.41721e+06	4.3821e+06	4.38782e+06	2.02576e+06	1.9174e+06	1.95303e+06	4.44901e+06	4.32492e+06	4.4055e+06
		55	4.42653e+06	4.39513e+06	4.39117e+06	2.0289e+06	1.91882e+06	1.95531e+06	4.48291e+06	4.34872e+06	4.43435e+06
		57	4455856	4.40322e+06	4.38194e+06	2.03474e+06	1.92165e+06	1.95964e+06	4.50226e+06	4.38032e+06	4.45982e+06
		59	4.4783e+06	4.39564e+06	4.38167e+06	2.0395e+06	1.92625e+06	1.96432e+06	4.51976e+06	4.40292e+06	4.47987e+06
Figure5e			Templates DNA 1			Templates DNA 2			Templates DNA 3					Spectrophotometry			RT-PCR
			Repeat 1	Repeat 2	Repeat 3	Repeat 1	Repeat 2	Repeat 3	Repeat 1	Repeat 2	Repeat 3			Repeat 1	Repeat 2	Repeat 3	Repeat 1	Repeat 2	Repeat 3
		1	17.1753	-8.94399	13.7814	25.7242	-20.0977	-1.1036	10.7923	-45.1541	-15.3213		1	49.6	35.2	65.3	1.02862	1.06096	0.963959
		3	95.3364	37.9804	50.2935	98.9163	73.3928	82.2365	64.0542	30.1593	48.9664		5	191.4	156.8	206.3	3.21658	2.91843	3.54286
		5	100.461	86.0736	109.765	155.629	126.912	137.351	106.722	85.2964	97.869		10	284.4	304.8	326	3.92464	3.51105	3.86971
		7	193.61	144.192	157.509	207.042	161.768	180.488	160.474	126.34	145.267		20	358.1	345.3	388.4	3.81652	5.08555	4.71734
		9	243.64	200.478	213.792	249.596	209.165	225.463	203.093	173.848	190.33		30	352	375.4	413	4.5422	6.08558	6.52195
		11	286.635	247.484	260.231	286.409	248.268	263.421	239.923	213.614	228.628		40	397	380	428.5	4.8145	6.07275	6.68244
		13	322.353	286.211	299.286	315.028	279.36	293.276	270.632	246.362	260.357		50	421	431.9	491.6	5.69212	6.41857	6.57628
		15	350.708	318.948	330.056	337.632	303.628	316.712	297.098	274.463	287.64		59	438	479	402	4.97212	6.34806	6.44077
		17	372.784	345.271	355.373	355.821	322.908	335.447	318.545	296.769	309.517
		19	391.36	366.644	374.7	369.226	338.945	350.168	335.704	314.464	326.944
		21	406.385	383.443	389.885	380.248	351.489	361.951	349.641	328.905	341.133
		23	417.555	395.973	402.459	388.642	360.618	370.713	361.261	341.745	353.362
		25	426.695	406.804	412.167	395.548	368.239	377.975	372.702	352.625	364.523
		27	433.519	415.379	420.273	401.93	374.31	384.202	381.053	361.629	373.201
		29	439.454	423.351	426.439	407.564	381.386	390.558	388.72	370.371	381.405
		31	445.262	428.716	431.912	410.967	384.688	393.909	395.55	377.068	388.168
		33	450.013	433.513	436.699	413.639	387.368	396.585	404.099	385.83	396.824
		35	453.317	437.586	441.093	417.016	389.566	399.374	408.899	391.277	401.947
		37	456.307	441.177	444.836	417.79	390.979	400.466	413.759	397.436	407.457
		39	459.025	445.686	447.741	420.613	394.374	403.575	418.852	403.234	412.903
		41	461.09	448.153	450.578	422.129	397.199	405.746	423.377	407.872	417.484
		43	463.028	450.762	453.45	423.325	399.322	407.406	427.232	411.937	421.444
		45	465.039	453.004	455.226	424.729	400.796	408.844	431.33	416.501	425.775
		47	467.051	455.22	456.789	426.454	402.773	410.695	435.167	420.25	429.568
		49	468.372	456.961	458.91	426.913	403.359	411.219	437.83	423.14	432.345
		51	468.522	457.208	459.294	427.49	404.562	412.107	439.273	426.366	434.679
		53	461.674	458.018	458.613	427.785	404.896	412.422	441.914	429.463	437.548
		55	462.644	459.375	458.962	428.449	405.196	412.905	445.315	431.851	440.443
		57	465.697	460.217	458.001	429.683	405.793	413.82	447.257	435.022	442.999
		59	468.034	459.428	457.973	430.687	406.766	414.808	449.013	437.289	445.01
Figure6b			0 µM		0.2 µM		0.4 µM		0.6 µM		0.8 µM		1.0 µM		1.5 µM		2.0 µM
			Repeat 1	Repeat 2	Repeat 1	Repeat 2	Repeat 1	Repeat 2	Repeat 1	Repeat 2	Repeat 1	Repeat 2	Repeat 1	Repeat 2	Repeat 1	Repeat 2	Repeat 1	Repeat 2
		1	326074	101515	-52876.8	82561	209964	169724	212.25	0	0	0.5	0	0.5	0	0.5	0.5	0
		3	637528	381964	232478	411398	360562	371200	99660.5	97266.2	80038	71486.5	10015	3532.5	44819.5	69559.5	54972.5	10356.5
		5	1153271	857831	675864	953192	601347	621879	224441	228473	198662	192514	94698.5	93733.5	174345	203253	170046	75319
		7	1623360	1263976	1.10293e+06	1.42641e+06	762675	781706	335381	343883	291932	315298	181182	194196	287900	306625	254027	150520
		9	2.13736e+06	1.71324e+06	1.51883e+06	1869621	923812	882385	411240	431422	375258	458343	262600	296628	387372	397506	352828	231810
		11	2.62022e+06	2.18207e+06	1.88396e+06	2.27292e+06	1.01463e+06	1.01859e+06	485596	512815	437374	574282	353825	412998	473363	479532	450192	307500
		13	3.01942e+06	2.61836e+06	2.21677e+06	2.66299e+06	1.10554e+06	1.12527e+06	554486	574575	484496	644364	436638	516310	542243	553522	519964	382804
		15	3.30453e+06	3010930	2.52911e+06	2976501	1.21772e+06	1.19987e+06	621296	631716	514546	698055	509100	611013	600873	602181	551366	433262
		17	3.51903e+06	3.33054e+06	2.80586e+06	3.19794e+06	1357647	1.23148e+06	666912	688130	540249	740770	559036	684466	656402	637891	584324	468636
		19	3.65906e+06	3.56436e+06	3.02907e+06	3.33021e+06	1417277	1.35676e+06	730940	746770	562900	766964	598926	744958	691224	671957	618296	493484
		21	3753339	3.71947e+06	3.1992e+06	3439885	1.43527e+06	1.47405e+06	779514	799152	587660	793152	643368	784507	708851	686554	627196	502436
		23	3.81022e+06	3.80426e+06	3326415	3.51768e+06	1.45413e+06	1.58405e+06	824544	844633	606647	811856	680657	806924	726435	712324	633866	508775
		25	3.83835e+06	3.844e+06	3.41973e+06	3.56855e+06	1.50122e+06	1.64339e+06	858478	878326	628338	830741	721257	815194	737286	719738	648795	515264
		27	3.84774e+06	3.85808e+06	3.47649e+06	3.60166e+06	1559574	1653188	893022	912913	640497	847782	751262	828775	762353	721682	655632	522598
		29	3.86435e+06	3.87635e+06	3.52986e+06	3.64436e+06	1.57291e+06	1690149	933865	954000	666507	865903	779738	835518	773120	733008	665242	526522
		31	3.88327e+06	3.89506e+06	3.5793e+06	3.69025e+06	1.64236e+06	1705710	970211	990097	677137	896262	801081	846088	780137	755100	673322	533022
		33	3.88711e+06	3.89778e+06	3.61095e+06	3.71926e+06	1701401	1.73004e+06	989355	1.00945e+06	691790	909242	809458	850643	792966	772581	694087	536770
		35	3.89191e+06	3.90122e+06	3.64269e+06	3.74636e+06	1.70317e+06	1.76697e+06	929040	1104639	699448	919314	823672	855560	807874	780731	705188	543874
		37	3.89871e+06	3.90672e+06	3.67564e+06	3.77258e+06	1.71398e+06	1770086	931518	1.12763e+06	707430	930728	834717	861125	817478	791768	716958	550598
		39	3893674	3.90027e+06	3.69524e+06	3.78327e+06	1.72181e+06	1.78674e+06	961294	1.15478e+06	733934	958463	862574	880702	842292	818107	745529	556415
		41	3.8667e+06	3.87286e+06	3.69144e+06	3.77035e+06	1.73148e+06	1.79106e+06	971221	1.17484e+06	747606	964725	891576	904840	859794	829260	752310	572144
		43	3.86306e+06	3.86761e+06	3.70827e+06	3.77779e+06	1.76987e+06	1.79341e+06	989835	1190568	755950	968779	904444	914502	877856	843950	758088	581753
		45	3.87052e+06	3.87495e+06	3.73436e+06	3.79436e+06	1.77406e+06	1794626	1008387	1.20886e+06	779677	1.00386e+06	926584	933180	883968	860572	793258	600670
		47	3.85463e+06	3.85808e+06	3.73502e+06	3.78608e+06	1777599	1.79971e+06	1.02224e+06	1.22217e+06	788748	1017370	934476	948386	890993	877568	803692	605245
		49	3.84934e+06	3.8518e+06	3.74337e+06	3.78692e+06	1.78536e+06	1.78041e+06	1.04171e+06	1.24133e+06	800212	1.02034e+06	946890	956194	898996	888852	807490	609156
		51	3.84897e+06	3.85211e+06	3.75468e+06	3.79239e+06	1787209	1789685	1.06504e+06	1.26442e+06	804510	1029008	966105	970056	919030	904805	815862	631992
		53	3.84291e+06	3.84624e+06	3758723	3.7914e+06	1.78852e+06	1800939	1073754	1.27338e+06	810880	1053445	972185	974398	928811	913280	836286	638346
		55	3.82489e+06	3.82807e+06	3.74956e+06	3777325	1.7906e+06	1.81584e+06	1.0889e+06	1.28825e+06	818334	1.05927e+06	975914	977870	927660	925968	840990	636182
		57	3.82029e+06	3.82333e+06	3.75133e+06	3.77535e+06	1.80263e+06	1814942	1091368	1.29191e+06	819890	1.05898e+06	976775	978720	917493	928992	840252	626556
Figure6c
		0	0
		0.2	36934
		0.4	146432
		0.6	173836
		0.8	173157
		1	176151
		1.5	173806
		2	181092
Supplementary Figure S1
		Positive control			No NTPs		No DNA templates		No RNAp		5% SDS		20 mM EDTA
		Repeat 1	Repeat 2	Repeat 3	Repeat 1	Repeat 2	Repeat 1	Repeat 2	Repeat 1	Repeat 2	Repeat 1	Repeat 2	Repeat 1	Repeat 2
	1	9.4025e+06	9.04361e+06	9.61022e+06	9.4213e+06	9.6439e+06	9.69085e+06	9.40201e+06	8.89223e+06	8.67147e+06	11007400	11327400	3.58184e+06	3903785
	3	7.44766e+06	7.71726e+06	8.52098e+06	9.44135e+06	9.66647e+06	9.7788e+06	9.46662e+06	9.02344e+06	8.7521e+06	1.11523e+07	1.15523e+07	3.70149e+06	4.04762e+06
	5	6.84026e+06	6.69164e+06	7.647e+06	9.47794e+06	9.67758e+06	9.80491e+06	9.51197e+06	9.0826e+06	8.8232e+06	1.11686e+07	1.15686e+07	3.71916e+06	4.04703e+06
	7	6.36598e+06	6.20943e+06	7.11075e+06	9.47447e+06	9.68205e+06	9.85287e+06	9.53749e+06	9.13297e+06	8.89319e+06	1.11906e+07	1.15906e+07	3.73803e+06	4.05473e+06
	9	5.99883e+06	5.83757e+06	6.67969e+06	9.4599e+06	9.6802e+06	9.87574e+06	9.5408e+06	9.14041e+06	8.89297e+06	1.12503e+07	1.16503e+07	3.76369e+06	4.08929e+06
	11	5.69614e+06	5.51906e+06	6.34222e+06	9.43554e+06	9.67328e+06	9.88604e+06	9.55602e+06	9.1378e+06	8.88598e+06	1.12702e+07	1.16702e+07	3.77325e+06	4.10815e+06
	13	5.43445e+06	5.28386e+06	6.09313e+06	9.41315e+06	9.64511e+06	9.89017e+06	9.55535e+06	9.13153e+06	8.87341e+06	1.13058e+07	1.17058e+07	3.79051e+06	4.11773e+06
	15	5.2609e+06	5.11218e+06	5.89095e+06	9.3915e+06	9.61308e+06	9.89201e+06	9.54801e+06	9.12828e+06	8.86478e+06	1.1354e+07	1.1754e+07	3.79253e+06	4.12078e+06
	17	5.12563e+06	4.95899e+06	5.71008e+06	9.38541e+06	9.60727e+06	9.90314e+06	9.54252e+06	9.12672e+06	8.85964e+06	1.13877e+07	1.17877e+07	3.79654e+06	4135140
	19	5.00165e+06	4.84695e+06	5.57989e+06	9.38361e+06	9.61421e+06	9.9149e+06	9.53254e+06	9.12378e+06	8.84834e+06	1.14673e+07	1.18673e+07	3.81981e+06	4.16464e+06
	21	4.87816e+06	4.74924e+06	5.46689e+06	9.3839e+06	9.61234e+06	9.92218e+06	9.52312e+06	9.1161e+06	8.83228e+06	11490320	11890280	3.82902e+06	4.18476e+06
	23	4.8291e+06	4.67134e+06	5.37153e+06	9.38945e+06	9.59691e+06	9.90831e+06	9.50007e+06	9.11344e+06	8.82334e+06	1.15067e+07	11906735	3.83446e+06	4.19968e+06
	25	4.74868e+06	4.58734e+06	5.27703e+06	9.38145e+06	9.57493e+06	9.90252e+06	9.49006e+06	9.11616e+06	8.80598e+06	1.15618e+07	1.19618e+07	3.82785e+06	4.20522e+06
	27	4.65302e+06	4506480	5.19425e+06	9.36824e+06	9.57266e+06	9.90016e+06	9.47586e+06	9.10713e+06	8.78985e+06	1.15883e+07	1.19883e+07	3.82737e+06	4.2217e+06
	29	4.58713e+06	4.45737e+06	5.15692e+06	9.35963e+06	9.58185e+06	9.90245e+06	9.47119e+06	9.06964e+06	8.76504e+06	1.16327e+07	1.20327e+07	3.84345e+06	4.23166e+06
	31	4.54849e+06	4.40731e+06	5.07153e+06	9.33947e+06	9.57451e+06	9.91847e+06	9.47075e+06	9.04783e+06	8.74585e+06	1.16606e+07	12060450	3.86804e+06	4.23379e+06
	33	4.49142e+06	4.34813e+06	5.00019e+06	9.32205e+06	9.56749e+06	9.91965e+06	9.47167e+06	9.04349e+06	8.72105e+06	1.17058e+07	1.21058e+07	3.88023e+06	4.23413e+06
	35	4.43627e+06	4.28717e+06	4.95585e+06	9.31884e+06	9.55032e+06	9.91285e+06	9.45931e+06	9.03412e+06	8.6826e+06	11748115	12148085	3.88663e+06	4.24193e+06
	37	4.39624e+06	4.26946e+06	4.90699e+06	9.32104e+06	9.54608e+06	9.91236e+06	9.4569e+06	8.99492e+06	8.65474e+06	1.17781e+07	1.21781e+07	3.89174e+06	4.24895e+06
	39	4.35603e+06	4.24748e+06	4.85212e+06	9.32166e+06	9.54886e+06	9.92174e+06	9.46382e+06	8.97027e+06	8.64247e+06	1.18998e+07	1.22198e+07	3.88534e+06	4.24248e+06
	41	4.2954e+06	4.20599e+06	4.83007e+06	9.30368e+06	9.55156e+06	9.92133e+06	9.46301e+06	8.96199e+06	8.60857e+06	1.19477e+07	12347730	3.88064e+06	4.24136e+06
	43	4.27315e+06	4.17817e+06	4.79403e+06	9.29158e+06	9.55678e+06	9.91576e+06	9.45036e+06	8944350	8575890	1.20504e+07	1.24504e+07	3.87472e+06	4.25046e+06
	45	4.24356e+06	4.14967e+06	4.77832e+06	9.28759e+06	9.54845e+06	9.91641e+06	9.44671e+06	8.93239e+06	8.56759e+06	1.20934e+07	1.24934e+07	3.86982e+06	4.25213e+06
	47	4.23421e+06	4.13431e+06	4.75058e+06	9.28018e+06	9.5453e+06	9.92575e+06	9.44559e+06	8.90406e+06	8.56012e+06	1.21024e+07	1.25024e+07	3.86063e+06	4.24786e+06
	49	4.22765e+06	4.11884e+06	4.72218e+06	9.28071e+06	9.54301e+06	9.91301e+06	9.43787e+06	8.88993e+06	8.54813e+06	1.21237e+07	1.25237e+07	3858240	4.23646e+06
	51	4.2108e+06	4.08715e+06	4.71106e+06	9.29226e+06	9.53732e+06	9.91377e+06	9.43409e+06	8.88822e+06	8.53682e+06	1.21508e+07	1.25508e+07	3.86613e+06	4.23232e+06
	53	4.17882e+06	4.05804e+06	4.69902e+06	9.29079e+06	9.53345e+06	9.93785e+06	9.42905e+06	8.88504e+06	8.52488e+06	1.21568e+07	1.25568e+07	3.88116e+06	4.23348e+06
	55	4.16229e+06	4.05143e+06	4.66001e+06	9.27137e+06	9.53007e+06	9.94265e+06	9.42795e+06	8.85689e+06	8.52457e+06	1.21613e+07	12561300	3882870	4.24196e+06
	57	4.14559e+06	4.04554e+06	4.64396e+06	9.25051e+06	9.51731e+06	9.94311e+06	9.43059e+06	8.83177e+06	8.52925e+06	1.21696e+07	1.25696e+07	3.88257e+06	4.24867e+06
	59	4.13711e+06	4.025e+06	4.62028e+06	9.25618e+06	9.50866e+06	9.94383e+06	9.43115e+06	8811915	8529745	1.21766e+07	1.25766e+07	3.88625e+06	4.23882e+06
